# Supplementary material for: Selaginella magna (Selaginellaceae), a new species from China
Source: PhytoKeys. 2026 Apr 16;273:127–36. doi: 10.3897/phytokeys.273.170753 (PMC13107135; doi:10.3897/phytokeys.273.170753)
Supplement: XML Treatment for Selaginella magna [file phytokeys.273.170753-treatment1.xml]

<!DOCTYPE tp:taxon-treatment
  PUBLIC "-//TaxonX//DTD Taxonomic Treatment Publishing DTD v0 20100105//EN" "tax-treatment-NSO.dtd">
<tp:taxon-treatment xmlns:tp="http://www.plazi.org/taxpub"><tp:treatment-meta><kwd-group><label>Taxon classification</label><kwd>
                <named-content content-type="kingdom">Plantae</named-content>
              </kwd><kwd>
                <named-content content-type="order">Selaginellales</named-content>
              </kwd><kwd>
                <named-content content-type="family">Selaginellaceae</named-content>
              </kwd></kwd-group><mixed-citation publication-type="journal"><person-group><name><surname>Fu</surname><given-names>Hou-Hua</given-names></name><name><surname>Wei</surname><given-names>Hong-Jin</given-names></name><name><surname>Guo</surname><given-names>Yong-Jun</given-names></name><name><surname>Zheng</surname><given-names>Shuang-Quan</given-names></name><name><surname>Chen</surname><given-names>Shi-Pin</given-names></name><name><surname>Chen</surname><given-names>Bin</given-names></name></person-group><article-title><italic><tp:taxon-name><tp:taxon-name-part taxon-name-part-type="genus" reg="Selaginella">Selaginella</tp:taxon-name-part> <tp:taxon-name-part taxon-name-part-type="species" reg="magna">magna</tp:taxon-name-part></tp:taxon-name></italic> (<tp:taxon-name><tp:taxon-name-part taxon-name-part-type="family" reg="Selaginellaceae">Selaginellaceae</tp:taxon-name-part></tp:taxon-name>), a new species from China</article-title><source>PhytoKeys</source><day>16</day><month>04</month><year>2026</year><volume>273</volume><fpage>127</fpage><lpage>136</lpage><pub-id pub-id-type="doi">10.3897/phytokeys.273.170753</pub-id></mixed-citation></tp:treatment-meta><tp:nomenclature><tp:taxon-name><object-id xmlns:xlink="http://www.w3.org/1999/xlink" content-type="arpha" xlink:type="simple">B96738A5-B8F6-5783-A966-D382BA61BD07</object-id>
                    		<tp:taxon-name-part taxon-name-part-type="genus" reg="Selaginella">Selaginella</tp:taxon-name-part> <tp:taxon-name-part taxon-name-part-type="species" reg="magna">magna</tp:taxon-name-part>
                    	
                    		<object-id xmlns:xlink="http://www.w3.org/1999/xlink" content-type="ipni" xlink:type="simple">urn:lsid:ipni.org:names:77378700-1</object-id>
                    	</tp:taxon-name><tp:taxon-authority>H.J.Wei</tp:taxon-authority><tp:taxon-status xmlns:xlink="http://www.w3.org/1999/xlink" xlink:type="simple">sp. nov.</tp:taxon-status><xref ref-type="fig" rid="F1">Figs 1</xref><xref ref-type="fig" rid="F2">, 2</xref></tp:nomenclature><tp:treatment-sec sec-type="Type"><title>Type.</title><p>China • Fujian: Sanming City, Sanyuan District, Sanming Xianrengu National Forest Park, Hutou Mountain, Dake Waterfall Group, in a valley, <named-content xmlns:xlink="http://www.w3.org/1999/xlink" content-type="dwc:verbatimCoordinates" xlink:type="simple">26°14'55"N, 117°40'27"E</named-content>, elev. 700–750 m, 9 November 2025, <italic>She-Lang Jin JSL10756</italic> (holotype: CSH0200008; isotypes: CSH!, IBK!, FJFC!, KUN!, PE!, PYU!, IBSC!, SDFS!).</p><fig id="F1" position="float" orientation="portrait"><object-id xmlns:xlink="http://www.w3.org/1999/xlink" content-type="doi" xlink:type="simple">10.3897/phytokeys.273.170753.figure1</object-id><object-id xmlns:xlink="http://www.w3.org/1999/xlink" content-type="arpha" xlink:type="simple">B0E030B3-DF11-55B7-8C0F-DE58C4297DB2</object-id><label>Figure 1.</label><caption><p><italic><tp:taxon-name><tp:taxon-name-part taxon-name-part-type="genus" reg="Selaginella">Selaginella</tp:taxon-name-part> <tp:taxon-name-part taxon-name-part-type="species" reg="magna">magna</tp:taxon-name-part></tp:taxon-name></italic>. <bold>A</bold>. Habitat; <bold>B</bold>. Habit (arrows indicating portion of plant shown in line drawing); <bold>C</bold>. Abaxial view of portion of plant; <bold>D</bold>. Adaxial view of portion of plant; <bold>E</bold>. Megaspores; <bold>F</bold>. Lower portion of main stem with stolons; <bold>G</bold>. Microspore; <bold>H</bold>. Abaxial view of strobile; <bold>I</bold>. Adaxial view of strobile; <bold>J</bold>. Adaxial view of ventral leaf with portion of stem; <bold>K</bold>. Axillary leaf; <bold>L</bold>. Abaxial view of ventral leaf with portion of stem; <bold>M</bold>. Dorsal trophophyll.</p></caption><graphic xmlns:xlink="http://www.w3.org/1999/xlink" xlink:href="phytokeys-273-127_article-170753__-g001.jpg" id="oo_1597394.jpg" position="float" orientation="portrait" xlink:type="simple"><uri content-type="original_file" xlink:type="simple">https://binary.pensoft.net/fig/1597394</uri></graphic></fig><fig id="F2" position="float" orientation="portrait"><object-id xmlns:xlink="http://www.w3.org/1999/xlink" content-type="doi" xlink:type="simple">10.3897/phytokeys.273.170753.figure2</object-id><object-id xmlns:xlink="http://www.w3.org/1999/xlink" content-type="arpha" xlink:type="simple">7BD252F3-81CD-588C-AEDE-C5F0BB93224C</object-id><label>Figure 2.</label><caption><p><italic><tp:taxon-name><tp:taxon-name-part taxon-name-part-type="genus" reg="Selaginella">Selaginella</tp:taxon-name-part> <tp:taxon-name-part taxon-name-part-type="species" reg="magna">magna</tp:taxon-name-part></tp:taxon-name></italic> (based on paratype <italic>JSL7741</italic> in CSH). <bold>A</bold>. Portion of plant (see Fig. <xref ref-type="fig" rid="F1">1B</xref>); <bold>B</bold>. Abaxial view of strobile; <bold>C</bold>. Adaxial view of strobile; <bold>D</bold>. Axillary leaf on main stem; <bold>E</bold>. Ventral leaf on main stem; <bold>F</bold>. Dorsal leaves on main stem (left) and ultimate branchlet (right); <bold>G</bold>. Microsporophyll; <bold>H</bold>. Megasporophyll. Illustrated by Hong-Jin Wei.</p></caption><graphic xmlns:xlink="http://www.w3.org/1999/xlink" xlink:href="phytokeys-273-127_article-170753__-g002.jpg" id="oo_1597395.jpg" position="float" orientation="portrait" xlink:type="simple"><uri content-type="original_file" xlink:type="simple">https://binary.pensoft.net/fig/1597395</uri></graphic></fig></tp:treatment-sec><tp:treatment-sec sec-type="Diagnosis"><title>Diagnosis.</title><p><italic><tp:taxon-name><tp:taxon-name-part taxon-name-part-type="genus" reg="Selaginella">Selaginella</tp:taxon-name-part> <tp:taxon-name-part taxon-name-part-type="species" reg="magna">magna</tp:taxon-name-part></tp:taxon-name></italic> is closely related to <italic><tp:taxon-name><tp:taxon-name-part taxon-name-part-type="genus" reg="Selaginella">S.</tp:taxon-name-part> <tp:taxon-name-part taxon-name-part-type="species" reg="willdenowii">willdenowii</tp:taxon-name-part></tp:taxon-name></italic>, but differs by its rhizophores being glabrous (compared to spine-like protuberances at base in the latter), confined to creeping rhizomes and the base of the stem (vs. often extending to the upper part of the main stem in the latter), branches that progressively shorten toward the apex (vs. nearly equal in length except young branches at the apex), ventral and axillary leaves without auricles (vs. with rounded auricles) at the base, and sporophylls that are not white-margined (vs. obviously white-margined).</p></tp:treatment-sec><tp:treatment-sec sec-type="Description"><title>Description.</title><p><bold>Plants</bold> terrestrial, seasonally green, erect, 60–75 cm or more, with creeping subterranean rhizome and stolons; rhizome protostelic. <bold>Rhizophores</bold> restricted to base of stem and creeping rhizomes and stolons, 2–7 cm long, slender, 0.15–0.20 mm in diam., roots much forked, nearly glabrous. <bold>Main stem</bold> branched from lower part, pinnately branched, straight, or sometimes slightly zigzag, reddish when fresh, nonarticulate, stramineous when dry, unbranched main stem 5.5–19.0 cm tall; 2.0–3.3 mm in diam. in lower part, terete, sulcate, glabrous, with 3 vascular bundles arranged in a single row, fertile stems 2–3 times pinnately branched, main stem together with leaves 3.0–5.7 mm wide at middle; primary leafy branches 7–9 pairs, larger ones 24–30 × 8–26 cm, usually 3 times pinnately branched, basal two adjacent primary branches on main stem 5–9(–15) cm apart, tertiary branches simple or forked, occasionally once pinnately branched, branchlets sparse and regular, ultimate branches along with leaves 3–7 mm wide. <bold>Leaves</bold> herbaceous. <bold>Axillary leaves</bold> symmetrical, base obtuse or slightly biauriculate, margin entire, obovate on main stem, obovate to oblong-elliptic on branches, those on main stem obviously larger than those on branches, 1.4–3.4 × 0.7–2.5 mm. <bold>Dorsal leaves</bold> asymmetrical, those on branches approximate to imbricate, overlapping at leaf apex, falcate-oblong, sometimes nearly falcate-obovate; dorsal leaves on main stem larger than those on branches, 0.8–3.5(–4.0) × 0.4–1.8 mm, not carinate, base obliquely subcordate, slightly uniauriculate at basiscopic side, margin entire, apex obtusely cuspidate. <bold>Ventral leaves</bold> asymmetrical, spreading or slightly ascending, those on main stem distant below apex, oblong-ovate, and those on branches distant to overlapping, oblong-ovate to falcate-oblong; ventral leaves on main stem obviously larger than those on branches, 2.0–4.8 × 0.8–2.6 mm, margin entire, apex obtuse; acroscopic base rounded, not overlapping stem and branches; basiscopic base rounded or rounded truncate, sometimes slightly enlarged and subauriculate, not or slightly overlapping stem and branches. <bold>Strobili</bold> solitary, terminal, compact, tetragonal, 2–6(–8) × 1.2–1.6(–2.6) mm; sporophylls uniform, not white-margined, occasionally with 1 cell wide, not obviously membranous margin, broadly ovate or suborbicular, carinate, margin entire, base shallowly cordate, apex acute or cuspidate; microsporophyll up to 1.4 × 1.2 mm or more, megasporophylls often larger, up to 1.8 × 1.6 mm, distributed in middle on lower side of strobilus; microsporangia semicircular, brown, 0.7–0.8 × 0.5–0.6 mm, cells regular, megasporangia suborbicular, brownish green or pale green, 1.0–1.2 mm in diam..</p></tp:treatment-sec><tp:treatment-sec sec-type="Spore morphology"><title>Spore morphology.</title><p>Megaspores white or yellowish white, four per sporangium, orbicular or suborbicular in polar view, oblate spheroid in equatorial view, 320–400 μm in polar axis and (290–)400–600 μm in equatorial axis; prominent laesurae extend 5/9–2/3 of the distance to the equator in polar view, both proximal and laesurae surfaces covered with granulate and verrucate elements, other surfaces with abundant, shot baculate and discrete or coalescent tubercles (Fig. <xref ref-type="fig" rid="F1">1E</xref>). Microspores are yellowish orange, suborbicular in polar view, 22–27 μm in polar axis, perispores clothed with long, curved lamellate ornamentations (Fig. <xref ref-type="fig" rid="F1">1G</xref>).</p></tp:treatment-sec><tp:treatment-sec sec-type="Distribution and habitat"><title>Distribution and habitat.</title><p><italic><tp:taxon-name><tp:taxon-name-part taxon-name-part-type="genus" reg="Selaginella">Selaginella</tp:taxon-name-part> <tp:taxon-name-part taxon-name-part-type="species" reg="magna">magna</tp:taxon-name-part></tp:taxon-name></italic> was found in at least seven localities within China’s mid-subtropical zone at similar latitudes, with elevations ranging from 600 to 1076 meters. These localities include northeastern Guangxi, northwest Guangdong, central Fujian, southwest Hunan, and southwest Jiangxi (Fig. <xref ref-type="fig" rid="F3">3</xref>). Populations in Fujian and Guangxi inhabit valley lowlands, while one population in Hunan thrived in a bamboo-broadleaved mixed forest.</p><fig id="F3" position="float" orientation="portrait"><object-id xmlns:xlink="http://www.w3.org/1999/xlink" content-type="doi" xlink:type="simple">10.3897/phytokeys.273.170753.figure3</object-id><object-id xmlns:xlink="http://www.w3.org/1999/xlink" content-type="arpha" xlink:type="simple">CB21A41A-5FF7-5EFA-9551-E2B317544F35</object-id><label>Figure 3.</label><caption><p>Geographical distribution of <italic><tp:taxon-name><tp:taxon-name-part taxon-name-part-type="genus" reg="Selaginella">Selaginella</tp:taxon-name-part> <tp:taxon-name-part taxon-name-part-type="species" reg="magna">magna</tp:taxon-name-part></tp:taxon-name></italic> (red dots) in China.</p></caption><graphic xmlns:xlink="http://www.w3.org/1999/xlink" xlink:href="phytokeys-273-127_article-170753__-g003.jpg" id="oo_1597396.jpg" position="float" orientation="portrait" xlink:type="simple"><uri content-type="original_file" xlink:type="simple">https://binary.pensoft.net/fig/1597396</uri></graphic></fig></tp:treatment-sec><tp:treatment-sec sec-type="Conservation assessments and ecology"><title>Conservation assessments and ecology.</title><p>At least nine populations were found in China, two of which were separated by only a few hundred meters. The combined range of these populations extends roughly 720 kilometers east-west and 250 kilometers north-south, encompassing a total area of approximately 82,600 square kilometers, as defined by the outermost occurrence points. The plant typically forms dense, compact colonies through localized vegetative growth of its horizontally spreading rhizomes. <italic><tp:taxon-name><tp:taxon-name-part taxon-name-part-type="genus" reg="Selaginella">Selaginella</tp:taxon-name-part> <tp:taxon-name-part taxon-name-part-type="species" reg="magna">magna</tp:taxon-name-part></tp:taxon-name></italic> may occur in other areas. As its broader distribution has not yet been fully investigated, we recommend that it be classified as Data Deficient (<abbrev xmlns:xlink="http://www.w3.org/1999/xlink" xlink:title="Data Deficient" xlink:type="simple">DD</abbrev>) under the IUCN Red List criteria (<xref ref-type="bibr" rid="B1">IUCN 2024</xref>).</p></tp:treatment-sec><tp:treatment-sec sec-type="Etymology"><title>Etymology.</title><p>The epithet of the new species is derived from the Latin “<italic>magna</italic>”, meaning great or large.</p></tp:treatment-sec><tp:treatment-sec sec-type="Chinese name"><title>Chinese name.</title><p>硕大卷柏 (shuò dà juăn băi).</p></tp:treatment-sec><tp:treatment-sec sec-type="Paratypes"><title>Paratypes.</title><p>The same place as the holotype, 31 December 2020, <italic>She-Lang Jin &amp; Bin Chen JSL7741</italic> (CSH!)·ibid., 8 July 2021, <italic>She-Lang Jin &amp; Bin Chen JSL8163</italic> (CSH!). Shanghai Municipality, Songjiang District, Shanghai Chenshan Botanical Garden, cultivated (introduced by from the type locality), 10 November 2025, She-Lang Jin <italic>JSL10440A</italic> (CSH!).</p></tp:treatment-sec><tp:treatment-sec sec-type="Additional specimens examined"><title>Additional specimens examined.</title><p>China • Hunan Province, Dong’an County, Shunhuangshan, 19 September 2012, <italic>She-Lang Jin &amp; Hui Shang JSL-174</italic> (CSH0039784, CSH0039785, CSH0039786, CSH003977)·ibid., elev. 750 m, 4 October 2017, <italic>Zhong-Long Zhu &amp; Hui Li 0131</italic> (HUST 00019848) • Hunan Province, Xinning County, Shunhuangshan, elev. 900 m, 3 October 2017, <italic>Zhong-Long Zhu &amp; Hui Li 0302</italic> (HUST 00019846) • Jiangxi Province, Chongyi County, Qiyunshan Nature Reserve, elev. 600 m, 23 July 2007, <italic>Yue-Hong Yan, Xi-Le Zhou &amp; Lan-Ying Wang 4042</italic> (HUST 00003748, PE 01780752) • Jiangxi Province, Chongyi County, Fengzhou Town, Changlong’ao, elev. 1,000 m, 8 July 2007, <italic>Lan-Ying Wang W.163</italic> (HUST 00019847) • Guangxi Zhuang Autonomous Region, Guilin City, Maoershan National Nature Reserve, Taozitou Valley, elev. 638 m, 24 October 2016, <italic>Xi-Le Zhou, Jing Liu, Chun-Yu Zou &amp; Jiu-Bing Zhang ZXL07637</italic> (CSH0138900) • Guangdong Province, Liannan County, Xiangping Town, Paidu village, Ma’an Group, elev. 1,076 m, 30 May 2024, <italic>Hong-Lin Zhang, Tong Zhu et al. DN165</italic> (SWI!).</p></tp:treatment-sec><ref-list><ref id="B1"><mixed-citation xmlns:xlink="http://www.w3.org/1999/xlink" xlink:type="simple">IUCN (2024) The IUCN Red List of Threatened Species. Version 16. <ext-link xlink:href="https://www.iucnredlist.org/" ext-link-type="uri" xlink:type="simple">https://www.iucnredlist.org/</ext-link> [accessed 20 April 2024]</mixed-citation></ref></ref-list></tp:taxon-treatment>
